# Supplementary material for: The cutting-edge morphology of the mole snake’s dental apparatus
Source: PeerJ. 2019 Jun 7;7:e6943. doi: 10.7717/peerj.6943 (PMC6557247; doi:10.7717/peerj.6943)
Supplement: Data S1 [file peerj-07-6943-s001.csv]

Specimen	Sex	Lsharp	Rsharp	Rdentary	R1	R2	R6	R7	R11	R12	R13	Ldentary	L1	L2	L6	L7	L11	L12	L13
1	m	7	7	89.87	0.24	0.16	0.09	0.24	0.12	0.26	0.33	85.52	0.22	0.19	0.26	N/A	0.1	0.12	0.21
2	f	0	0	30	0.06	0.06	0.11	0.1	0.03	0.28	0.11	32.66	0.07	N/A	0.14	N/A	0.02	0.28	0.13
3	f	0	0	54.37	0.09	0.19	N/A	0.2	0.14	0.33	0.21	54.21	0.09	0.12	0.14	0.09	0.25	0.23	0.18
4	m	8	9	41.45	N/A	0.09	0.1	N/A	0.17	0.18	0.34	N/A	0.14	0.14	N/A	0.2	0.09	N/A	0.39
5	f	0	0	42.4	0.09	0.2	0.17	0.15	0.08	0.18	0.24	41.52	0.03	0.06	0.19	0.17	0.13	0.25	N/A
6	f	0	0	39.84	0.1	0.1	0.14	0.14	0.12	0.18	0.15	40.38	0.1	0.08	0.09	N/A	0.11	0.07	0.26
7	m	7	6	36.97	0.05	0.15	0.07	0.14	N/A	0.21	0.16	37.65	0.09	0.14	0.16	0.11	0.04	0.1	0.28
8	m	5	8	31.7	0.07	0.1	0.11	0.15	0.06	0.15	0.29	31.81	0.08	0.09	0.11	0.15	0.1	0.31	0.29
9	m	10	10	22.87	0.07	0.1	0.09	0.05	N/A	0.11	0.27	24.48	0.06	0.1	0.11	N/A	N/A	0.1	0.27
10	m	9	10	60.59	0.14	0.26	N/A	0.19	N/A	0.27	0.87	58.45	0.24	0.36	0.34	0.26	0.18	0.67	0.75
11	f	0	0	60.26	0.18	0.11	0.18	0.22	0.18	N/A	0.27	61.3	0.19	0.09	N/A	0.2	0.16	0.43	0.18
12	f	0	0	49.41	0.08	0.09	0.09	N/A	0.05	0.11	0.18	50.29	0.05	0.14	0.11	0.09	0.07	0.12	0.18
13	f	0	0	30.49	0.08	0.13	0.16	N/A	0.09	0.17	0.42	30.85	0.06	0.08	0.08	0.09	0.1	N/A	0.46
14	m	8	10	40.98	0.11	0.17	0.07	0.15	0.16	0.27	0.21	42.4	0.1	0.11	0.1	0.16	0.15	0.34	0.21
